# Supplementary material for: Infection- or AZD1222 vaccine-mediated immunity reduces SARS-CoV-2 transmission but increases Omicron competitiveness in hamsters
Source: Nat Commun. 2023 Oct 18;14:6592. doi: 10.1038/s41467-023-42346-8 (PMC10584863; doi:10.1038/s41467-023-42346-8)
Supplement: Supplementary file 4 — Source Data [file 41467_2023_42346_MOESM4_ESM.xlsx]

## Sheet: F1 A
Figure 1a
	Naive						IM vaccinated						IN vaccinated						PI
Donors	7.43819	5.51007	4.28251	8.51519	6.01255	9.482	0	3.81411	7.88386	0	0	3.78807	4.42291	0	0	0	0	0	0	3.358	0	0	3.67728	0

## Sheet: F1 B
Figure 1b
	Naive						IM vaccinated						IN vaccinated						PI
Donors	10.5932	9.64057	6.60098	8.93388	4.62332	9.42893	0	0	0	0	0	0	0	0	0	4.93266	0	0	0	0	0	0	0	0

## Sheet: F1 C
Figure 1c
Naive	IM vaccinated	IN vaccinated	PI
5.3196	4.96107	4.33874	1.90282
4.37273	4.14373	1.77495	4.63494
4.32259	4.30827	3.15836	4.07375
4.66611	4.27049	5.2971	2.06221
5.35576	5.03467	4.57419	2.89949
4.6115	4.2512	3.70969	0
log10 values
0 = no copies detected

## Sheet: F1 D
Figure 1d
	Naive						IM vaccinated						IN vaccinated						PI
Donors	1.54725	1.32568	1.42385	1.12381	1.06867	1.28571	0.799334	0.66853	0.75	0.770588	0.818182	0.599242	0.781135	0.769697	0.702326	0.940741	1.08963	0.53432	0.874895	0.711864	0.836296	0.698214	0.804762	0.92029

## Sheet: F1 E
Figure 1e
	Naive						IM vaccinated						IN vaccinated						PI
Foci of inflammation	4	4	3	4	4	4	3	3	3	3	2	2	2	2	2	2	2	2	2	2	2	2	2	2
Bronchioles	3	2	0	2	2	2	0	0	3	0	0	1	0	0	0	0	0	0	0	0	0	0	0	0
Alveoli	4	3	0	3	4	4	1	0	3	0	0	0	0	0	0	0	0	0	0	0	0	0	0	0

## Sheet: F1 F
Figure 1f
Naive	IM vaccinated	IN vaccinated	PI
16.21	6.08	7.4	7.54
17.21	9.99	7.6	6.77
7.26	9.76	7.77	7.88
13.55	9.49	8.16	6.83
14.39	9.23	6.09	7.79
15.66	10.37	9.13	5.63

## Sheet: F2 A
Figure 2a
	Positive	Negative			Positive	Negative
Donors	3	0		Donors	3	0
Sentinels 1	3	0		Sentinels 1	2	1
Sentinels 2	3	0		Sentinels 2	2	1
Sentinels 3	2	0		Sentinels 3	1	1
contact				Air

## Sheet: F2 C
Figure 2c
IM contact	Positive	Negative		IN contact	Positive	Negative		PI contact	Positive	Negative
Donors	3	0		Donors	2	1		Donors	1	2
Sentinels 1	2	1		Sentinels 1	1	2		Sentinels 1	1	2
Naive Controls	2	1		Naive Controls	0	3		Naive Controls 1	0	3
IM air	Positive	Negative		IN air	Positive	Negative		PI air	Positive	Negative
Donors	3	0		Donors	3	0		Donors	1	2
Sentinels 1	1	2		Sentinels 1	1	2		Sentinels 1	0	3
Naive Controls 1	2	1		Naive Controls	0	3		Naive Controls 1	0	3
Sentinels 2	1	1		Sentinels 2	0	2		Sentinels 2	1	1
Naive Controls 2	0	2		Naive Controls 2	0	2		Naive Controls 2	0	2
Sentinels 3	0	2		Sentinels 3	0	2		Sentinels 3	0	2
Naive Controls 3	0	2		Naive Controls 3	0	2		Naive Controls 3	0	2

## Sheet: F2 D
Figure 2d
	Naive	IM vaccinated	IN vaccinated	PI			Naive	IM vaccinated	IN vaccinated	PI
Transmitted	5	4	1	1		Transmitted	5	4	1	0
Not transmitted	3	10	13	13		Not transmitted	2	6	5	2
All events						Infected donors

## Sheet: F3 A
Figure 3a
Naive	IM vaccinated	IN vaccinated	PI
0	25600	102400	409600
0	25600	102400	307200
0	25600	102400	409600
0	25600	204800	819200
0	25600	51200	409600
0	25600	102400	307200
0	25600	102400	409600
0	6400	307200	204800
0	12800	102400	102400
0	25600	25600	102400
0	25600	153600	204800
0	12800	51200	409600
0	25600	51200	204800
0	12800	51200	409600
0	25600	102400	409600
0	51200	38400	409600

[truncated: 25 more sheets: F3 B, F3 C, F3 D, F3 E, F3 F, F3 G, F3 H, F3 I, F4 A, F4 B, F4 C, F4 D, FS1 A and B, FS1 C and D, FS2A, FS3A, FS3B, FS4, FS5 C, FS5D …]
